# Supplementary material for: Genome-wide association analyses using multilocus models on bananas (Musa spp.) reveal candidate genes related to morphology, fruit quality, and yield
Source: G3 (Bethesda). 2024 May 22;14(8):jkae108. doi: 10.1093/g3journal/jkae108 (PMC11304972; doi:10.1093/g3journal/jkae108)
Supplement: jkae108_Supplementary_Data [file jkae108_supplementary_data.zip › Table_S1_G3-2024-405047.xls]

## Sheet: Table S1
Table S1. A panel of 124 Musa accessions used in the genome-wide association study.
No	Taxa	Species	Genome	Subgroup
1	AMOU_VERDE	Musa balbisiana	AAB	Plantain
2	ANVA_01	Musa acuminata	AA	Sucrier
3	ANVA_02	Musa acuminata	AA	Sucrier
4	ANVA_03	Musa acuminata	AA	Sucrier
5	BANANO_2	Musa acuminata	AAA	Gros Michel
6	BANANO_CHICO	Musa acuminata	AAA	Gros Michel
7	BANANO_INDIO_COME_SENTAO	Musa acuminata	AAA	Cavendish
8	BENDETTA	Musa balbisiana	ABB	Saba
9	BEND_MOSSEDJO	Musa balbisiana	AAB	Plantain Dominico Africano
10	BLANCO	Musa balbisiana	AAB	Unknown
11	BOCADILLO_ALTO	Musa acuminata	AA	Sucrier
12	BOCADILLO_COMUN	Musa acuminata	AA	Sucrier
13	BOCADILLO_DEL_CHOCO	Musa acuminata	AA	Sucrier
14	CACHACO_COMUN	Musa balbisiana	ABB	Bluggoe
15	CACHACO_ENANO	Musa balbisiana	ABB	Bluggoe
16	CACHACO_ESPERMO	Musa balbisiana	ABB	Bluggoe
17	CACHACO_SIN_BELLOTA	Musa balbisiana	ABB	Bluggoe
18	DIBY	Musa balbisiana	AAB	Plantain Dominico Africano
19	DOMINICO_CAOBA	Musa balbisiana	AAB	Plantain Dominico
20	DOMINICO_ENANO	Musa balbisiana	AAB	Plantain Dominico
21	DOMINICO_GUAICOSO	Musa balbisiana	AAB	Plantain Dominico
22	DOMINICO_HARTON_COMUN	Musa balbisiana	AAB	Plantain Dominico Hartón
23	DOMINICO_HARTON_ROJO	Musa balbisiana	AAB	Plantain Dominico Hartón
24	DOMINICO_HARTON_VIOTA	Musa balbisiana	AAB	Plantain Dominico Hartón
25	DOMINICO_MAQUENO	Musa balbisiana	AAB	Plantain Dominico
26	DOMINICO_MOCHO	Musa balbisiana	AAB	Plantain Dominico
27	DOMINICO_NEGRO	Musa balbisiana	AAB	Plantain Dominico
28	DOMINICO_TUMACO	Musa balbisiana	AAB	Plantain Dominico
29	FHIA_1	Musa acuminata	AAAB	Hibrido
30	FHIA_110	Musa balbisiana	AAAB	Hibrido
31	FHIA_17	Musa acuminata	AAAA	Hibrido
32	FHIA_2	Musa acuminata	AAAB	Hibrido
33	FHIA_20	Musa balbisiana	AAAB	Hibrido
34	FHIA_21	Musa balbisiana	AAAB	Hibrido
35	FHIA_23	Musa acuminata	AAAA	Hibrido
36	FHIA_25	Musa acuminata	AAA	HIbrido
37	FIGUE_FAMILE	Musa balbisiana	AAB	Pome
38	FOUGAMOU	Musa balbisiana	ABB	Pisang Awak
39	GAEP_2	Musa balbisiana	AABB	Unknown
40	GRAN_ENANO	Musa acuminata	AAA	Cavendish
41	GROS_MICHEL_COCOS	Musa acuminata	AAA	Gros Michel
42	GROS_MICHEL_COMUN	Musa acuminata	AAA	Gros Michel
43	GROS_MICHEL_ENANO	Musa acuminata	AAA	Gros Michel
44	GUAYABO_A	Musa acuminata	AAA	Red
45	GUAYABO_B	Musa acuminata	AAA	Gros Michel
46	GUAYABO_ROJO_ESPLENDOR	Musa acuminata	AAA	Plantain
47	GUINEO_NEGRO	Musa acuminata	AAA	Lujugira/Mutika
48	HARTON_DEL_META	Musa balbisiana	AAB	Plantain Dominico Hartón
49	HARTON_LIBERAL	Musa balbisiana	AAB	Plantain Dominico Hartón
50	HARTON_MACHO	Musa balbisiana	AAB	Plantain Dominico Hartón
51	HARTON_PEPO	Musa balbisiana	AAB	Plantain Dominico Hartón
52	HARTON_ROJO	Musa balbisiana	AAB	Plantain Dominico Hartón
53	HARTON_ROJO_DEL_META	Musa balbisiana	AAB	Plantain Dominico Hartón
54	HARTON_TIGRE	Musa balbisiana	AAB	Plantain Dominico Hartón
55	HAWAIANO	Musa balbisiana	AAA	Unknown
56	HIBRIDO_DE_SABA_2	Musa balbisiana	AAA	Unknown
57	HONDURENO_ENANO	Musa balbisiana	AAB	Plantain Dominico Hartón
58	IC_2	Musa acuminata	AAAA	Gros michel
59	ICONONZO_02	Musa acuminata	AA	Sucrier
60	ICONONZO_03	Musa acuminata	AA	Sucrier
61	KELONG_MEKINTU	Musa balbisiana	AAB	Plantain Dominico Africano
62	KWA	Musa balbisiana	AAB	Plantain Dominico Africano
63	LA_MIEL	Musa balbisiana	AAB	Plantain
64	LIFONGO_LIKO	Musa balbisiana	AAB	Plantain Dominico Africano
65	MADRE_DEL_PLATANAL	Musa balbisiana	AAB	Plantain Dominico
66	MAIA_MAOLI	Musa balbisiana	AAB	Popoulu
67	MAIA_MAOLI_QUINDIO	Musa balbisiana	AAB	Popoulu
68	MAIA_MAOLI_RISARALDA	Musa balbisiana	AAB	Popoulu
69	MANZANO	Musa balbisiana	AAB	Silk
70	MARITU	Musa balbisiana	AAB	Iholena
71	MBINDI	Musa balbisiana	AAA	Plantain Dominico Africano
72	MBOUROUKOU	Musa balbisiana	AAB	Plantain Dominico Africano
73	MYSORE	Musa acuminata	AAA	Cavendish
74	NAINE_34	Musa balbisiana	AAB	Plantain Dominico Africano
75	NAKITENGWA	Musa acuminata	AAA	Lujugira/Mutika
76	NALLO_04	Musa acuminata	AA	Sucrier
77	NALLO_05	Musa acuminata	AA	Sucrier
78	NALLO_06	Musa acuminata	AAA	Unknown
79	NARI_01	Musa acuminata	AA	Sucrier
80	NATU_07	Musa acuminata	AA	Sucrier
81	NATU_08	Musa acuminata	AA	Sucrier
82	NATU_09	Musa acuminata	AA	Sucrier
83	NATU_10	Musa acuminata	AA	Sucrier
84	NEY_POOVAN	Musa balbisiana	AB	Ney poovan
85	NIABANG	Musa balbisiana	AAB	Plantain Dominico Africano
86	NIYARMA_YIK	Musa acuminata	AAB	Unknown
87	PA_03_22	Musa balbisiana	AAAB	Plantain
88	PAHANG	Musa acuminata	AAAA	Malaccensis
89	PALEMBANG	Musa acuminata	AAA	Unknown
90	PECIOLOS_OSCUROS	Musa acuminata	AAAB	Unknown
91	PELIPITA	Musa balbisiana	ABB	Pelipita
92	PERRENQUE	Musa balbisiana	ABB	Pelipita
93	PIGMEO	Musa acuminata	AAA	Cavendish
94	PISANG_MAS	Musa acuminata	AA	Sucrier
95	POMPO_O_COMINO	Musa balbisiana	ABB	Popoulu
96	POMPO_O_COMINO_RISARALDA	Musa balbisiana	AAB	Popoulu
97	POYO	Musa acuminata	AAA	Cavendish
98	PV_0344	Musa balbisiana	AAAB	Plantain
99	RED_1	Musa acuminata	AAA	Unknown
100	RED_2_ENANO	Musa acuminata	AAA	Unknown
101	RED_YADE	Musa balbisiana	AAB	Plantain Dominico Africano
102	RESTREPO_01	Musa acuminata	AA	Sucrier
103	ROSE_D_EKONA	Musa balbisiana	AAB	Plantain Dominico Africano
104	SABA	Musa acuminata	AAA	Saba
105	SABO_01	Musa acuminata	AA	Sucrier
106	SABO_02	Musa acuminata	AA	Sucrier
107	SABO_03	Musa acuminata	AA	Sucrier
108	SABO_04	Musa acuminata	AA	Sucrier
109	SABO_05	Musa acuminata	AA	Sucrier
110	SAPI_08	Musa acuminata	AA	Sucrier
111	SAPI_09	Musa acuminata	AA	Sucrier
112	SARI_10	Musa acuminata	AA	Sucrier
113	SAVE_07	Musa acuminata	AA	Sucrier
114	SEREDOW	Musa acuminata	AAA	Cavendish
115	SH_3436_9	Musa acuminata	AAAA	Hibrido
116	TAFETAN_VERDE	Musa acuminata	AAA	Red
117	TUU_GIA	Musa acuminata	AAB	Unknown
118	VABU_02	Musa acuminata	AA	Sucrier
119	VABU_03	Musa acuminata	AA	Sucrier
120	VALERY	Musa acuminata	AAA	Cavendish
121	VAPA_01	Musa acuminata	AA	Sucrier
122	VAPA_03	Musa acuminata	AA	Sucrier
123	YANGAMBI_KM_3	Musa balbisiana	AAB	Silk
124	YANGAMBI_KM_5	Musa acuminata	AAA	Ibota
