# Supplementary material for: Genome-wide association analyses using multilocus models on bananas (Musa spp.) reveal candidate genes related to morphology, fruit quality, and yield
Source: G3 (Bethesda). 2024 May 22;14(8):jkae108. doi: 10.1093/g3journal/jkae108 (PMC11304972; doi:10.1093/g3journal/jkae108)
Supplement: jkae108_Supplementary_Data [file jkae108_supplementary_data.zip › Table_S2_G3-2024-405047.xls]

## Sheet: Table S2
Table S2. Phenotypic datasets presented in this study
Taxa	HT	LBW	FTH	pH	TSS	TA	HW	BH	FL	PP	PDW	PT
AMOU_VERDE	3.27	80	98	NA	NA	NA	12500	7	18	50	45.63	4.5
ANVA_01	2.5	57.6667	105.333	5.58333	5.3	0.0901333	4664.07	4.33333	9	66.0333	39.2733	3
ANVA_02	1.75	49	98	5.66	3	0.0407	4300	5	8	63.6	39.71	3.3
ANVA_03	2.45	65	89	5.735	2.85	0.0367	8810	6.5	9	70.1	36.04	3
BANANO_2	2.55	60	129.667	5.27667	2.76667	0.0510667	15833.3	6.66667	14.5	56.4	26.2667	3.5
BANANO_CHICO	3.15	82	111	5.4	2.86667	0.0758	32363.3	8.66667	18	60.5	23.73	4.5
BANANO_INDIO_COME_SENTAO	1.92	86	141	5.59	2.4	0.0536	31800	9	NA	59.3	27.36	NA
BENDETTA	3.11667	68.6667	160.333	5.415	4.65	0.0511	19266.7	8	12.3333	54.8333	40.9433	4.13333
BEND_MOSSEDJO	2.2	65	120	NA	NA	NA	11100	6	18	53.6	39.25	3
BLANCO	2.58	71.5	92	NA	NA	NA	8450	6.5	19.5	62.65	42.23	3.46667
BOCADILLO_ALTO	2.6	64.6667	100.5	5.205	2.75	0.1028	6162.5	7	9.25	72.825	39.6467	2.6
BOCADILLO_COMUN	2.38333	75.5	86.6	4.904	6.4	0.1369	9016	6.4	9.33333	67.64	35.918	2.5
BOCADILLO_DEL_CHOCO	2.4	73	91.6667	5.47333	3.83333	0.0430667	7466.67	6.33333	9	70.8333	36.2733	3.6
CACHACO_COMUN	2.7575	62	121.25	5.6225	3.3	0.069775	9587.5	4.75	14	58.675	31.8467	4.25
CACHACO_ENANO	1.39	60.75	117.75	5.49	3.275	0.067625	9100	4.5	12.25	61.1	34.2767	4.42
CACHACO_ESPERMO	2.63	59.3333	122	5.63	3.7	0.0478667	15400	5.66667	14.3333	57.8	31.91	4.33333
CACHACO_SIN_BELLOTA	2.6075	65.75	110	5.525	4.775	0.060625	15912.5	7	16.5	58.2	29.0533	4.58333
DIBY	2.275	64	88	5.46	5.5	0.15835	17050	7	13.5	61.7	44.04	3.35
DOMINICO_CAOBA	2.86667	80	103.667	NA	NA	NA	9556.67	6	17.3333	55	46.07	3.75
DOMINICO_ENANO	1.5	81	110	NA	NA	NA	7000	5	17	58.4	39.8	3
DOMINICO_GUAICOSO	3.05	85.3333	98	4.68333	3	0.1656	20050	8	17.3333	56.8	44.8333	4.23333
DOMINICO_HARTON_COMUN	3.05	86	84	4.54667	7.2	0.300233	12383.3	6.33333	17	56.2	39.8067	6
DOMINICO_HARTON_ROJO	3.2	89	91	4.66	3.3	0.1497	21300	9	20	60.3	44.63	7
DOMINICO_HARTON_VIOTA	2.65	77	91.6667	6.12	3.8	0.034	14165	6	17.6667	58.3	40.68	5.33333
DOMINICO_MAQUENO	2.81667	77.3333	92.6667	5.93	3.5	0.0415667	14943.3	6	17.3333	61.2333	39.0533	4.66667
DOMINICO_MOCHO	2.75667	74.3333	96	5.96	2.86667	0.0435667	13116.7	5.66667	14.5	59.1	42.9967	4.8
DOMINICO_NEGRO	3	89	104	6.13	3.9	0.0378	18475	7	19	58.4	42.66	5.4
DOMINICO_TUMACO	4.15	95	104	NA	NA	NA	16000	8	19	49.8	38.85	3.66667
FHIA_1	2.45	75.5	148	NA	NA	NA	26850	9	18	48.45	28.94	4
FHIA_110	2.58	76.3333	121.667	NA	NA	NA	16066.7	6	16.6667	56.0667	33.6567	3.5
FHIA_17	2.75	102	142	NA	NA	NA	8000	7	14	55.6	22.72	4.33333
FHIA_2	2.65	68	166	5.66	4.03333	0.0660667	11233.3	5.66667	10	52.5667	34.22	3.5
FHIA_20	2.475	80	79.5	5.755	4.45	0.0379	17700	7	17.5	54.95	31.94	3.66667
FHIA_21	2.485	73	98	5.86333	6.3	0.0419	17433.3	6.33333	18	59.3	35.0633	4.25
FHIA_23	2.32	58	128	NA	NA	NA	21200	8	17	56.6	20.64	3
FHIA_25	1.91	72.5	130.6	5.5	3.06	0.0647	28130	9.6	17	60.14	26.668	4.8
FIGUE_FAMILE	2.895	69.5	165.333	5.41	2.1	0.0804667	9733.33	6	14	58.8667	33.31	3
FOUGAMOU	2.76	68	118	NA	NA	NA	24200	11	13	67.9	36.13	2.66667
GAEP_2	2.975	76	148.5	NA	NA	NA	24500	9	13.5	65	29.525	4
GRAN_ENANO	1.65	74	144	NA	NA	NA	22000	9	17	55	31.5	4
GROS_MICHEL_COCOS	2.45	100	136.667	5.21667	4.63333	0.0973333	27780	9.66667	17	55.8667	25.96	3
GROS_MICHEL_COMUN	3.8	83	119	4.86	5.15	0.18115	28460	7.5	18.5	61.25	27.985	5
GROS_MICHEL_ENANO	1.99	68	124.5	5.745	4.9	0.0765	19460	7	13	55.4	29.375	3
GUAYABO_A	2.975	100.5	106.5	NA	NA	NA	11600	5	14	62.2	29.015	5
GUAYABO_B	3.1	84	99	NA	NA	NA	15700	7	14	56.6	27.35	4
GUAYABO_ROJO_ESPLENDOR	2.85	96	NA	4.92	5.1	0.1189	23350	5	16	65.4	25.21	5
GUINEO_NEGRO	2.025	67	94.6667	5.57	4.3	0.0718667	14200	6.33333	15	62.1	23.3267	3.9
HARTON_DEL_META	3.25	83	80	5.92	3.3	0.0411	10700	8	16	59	44.06	5
HARTON_LIBERAL	3	65	109	NA	NA	NA	20400	7	19	58.8	42.21	5
HARTON_MACHO	2.37	62	88	6.18	2.1	0.0335	6000	7	20	55.6	39.39	2
HARTON_PEPO	3.11667	77.5	95.6667	5.86667	3.8	0.0845333	4583.33	4.33333	23	50.7333	39.6267	5.7
HARTON_ROJO	3.2	80.5	82.75	6.075	2.925	0.036	8427.5	6	21.5	57.25	43.2225	5.5
HARTON_ROJO_DEL_META	NA	NA	83.3333	6.02667	2.66667	0.0338333	7446.67	5.66667	21	56.3667	41.3067	4
HARTON_TIGRE	2.26	59.5	87	NA	NA	NA	4750	5.5	20.5	56.85	38.11	4.5
HAWAIANO	3.05	73	107	NA	NA	NA	10300	6	13.5	52.1	24.94	4
HIBRIDO_DE_SABA_2	1.52667	36.3333	116.667	NA	NA	NA	2566.67	4.66667	9.66667	58.5	34.21	3
HONDURENO_ENANO	1.835	68.5	91.5	NA	NA	NA	7200	7	20.5	57.05	38.95	2.9
IC_2	2.85	88	115	5.18	3.26667	0.0928333	23843.3	8	19	55.9667	30.74	3.5
ICONONZO_02	2.475	63	99.6667	5.97667	3.4	0.0422667	10125	6.66667	9	71.0667	38.56	2.45
ICONONZO_03	2.5	73	81.6667	5.25	5.4	0.0811333	10870	6.33333	11.3333	71	33.6167	3.33333
KELONG_MEKINTU	NA	NA	99.6667	6.17667	3.8	0.0372667	10323.3	6.66667	NA	53	34.94	NA
KWA	2.95	77	118.5	4.73	4.95	0.1758	11600	6.5	13.5	61.9	43.92	3
LA_MIEL	2.35	65	119	NA	NA	NA	6000	5	12	56.5	45.61	5
LIFONGO_LIKO	2.33	64	80	NA	NA	NA	9400	5	18	61.6	42.37	3.5
MADRE_DEL_PLATANAL	2.45	89	118	5.92	3	0.0335	NA	NA	9	NA	42.3	3.5
MAIA_MAOLI	2.26	55	76	NA	NA	NA	16600	8	13	72.7	31.83	1
MAIA_MAOLI_QUINDIO	2.1325	56.5	NA	6.11	4.6	0.0908	10670.2	6.25	16	77.7	26.4267	5
MAIA_MAOLI_RISARALDA	2.5	65	57	NA	NA	NA	3900	5	20	72	29.16	3.75
MANZANO	2.5875	55.6667	110.5	5.5525	4.075	0.057875	9093.75	5.25	12	68.75	29.77	3.46667
MARITU	2.875	85.5	109	NA	NA	NA	26650	11.5	11.5	66.4	28.505	2.83333
MBINDI	1.70667	52	93.3333	NA	NA	NA	3233.33	5	11.3333	54.7	33.27	3
MBOUROUKOU	2.55	68	81	5.85333	3	0.0397333	12956.7	5.33333	22	66.3	36.6033	NA
MYSORE	2.4	76.5	129	5.54333	3.9	0.0560667	26666.7	8	18	59.9	27.0233	4.5
NAINE_34	2.52333	74	115.333	6.11	2.43333	0.0335	6933.33	6.33333	23	58.6667	41.81	3.53333
NAKITENGWA	1.605	44	87.5	5.365	3.45	0.0702	4897.5	4.5	11	60.6	24.805	4.13333
NALLO_04	2.675	60	96	5.555	4.2	0.0533	13501.5	8	9.5	73.5	NA	2.6
NALLO_05	2.425	68	95	5.5225	4.525	0.050875	7190.75	5.5	8.5	71.55	37.71	3.5
NALLO_06	1.675	77	127.5	5.315	2.7	0.07285	16740	7	14.5	63.35	27.93	4.33333
NARI_01	2.35	63	80	5.705	2.85	0.0343	5737.5	6	8.5	67.4	37.995	3.8
NATU_07	3.2	70	92	5.79667	4.1	0.0437	5816.67	6.66667	9	63.2667	37.6667	3.5
NATU_08	2.65	58.5	96.5	NA	NA	NA	5186.25	5	10	66.575	36.4125	1.8
NATU_09	2.7225	69.25	80.5	5.2675	3.9	0.04005	10007.5	7	9.75	70.725	35.3733	2.33333
NATU_10	2.55	67	88.25	5.16	4.075	0.063275	7320	5.25	10	69.025	38.5225	2
NEY_POOVAN	2.8825	63.5	118.4	5.872	2.58	0.06558	11170	9	10.25	71.58	35.832	2.6
NIABANG	3.95	87	108	NA	NA	NA	13500	8	15	59.5	44.49	3
NIYARMA_YIK	2.1	60.5	147.25	5.1775	8.75	0.2029	9095	6.25	15.25	54.925	34.1033	4.1
PA_03_22	1.55	64	176.333	5.07	7.3	0.253567	7400	6.66667	9	55.4	29.7367	4
PAHANG	2.55	91.5	141.5	NA	NA	NA	35250	10.5	16.5	57.85	23.935	4
PALEMBANG	1.85667	47.6667	95.6667	5.84333	3.9	0.0477667	5591.67	7	9.5	63.7	33.02	1.92
PECIOLOS_OSCUROS	2.03	66.5	187.8	5.574	2.94	0.05702	11698	7	11	61.8	29.75	3.5
PELIPITA	3.15	74	138.5	NA	NA	NA	16750	6.5	16	61.35	40.575	3.7
PERRENQUE	3.29	59	148.5	NA	NA	NA	5150	4.5	11.5	52.55	41.985	4.25
PIGMEO	1.45	75.6667	142.25	5.385	4.3	0.058325	21069.5	7.5	17.25	61.2	29.0833	3.66667
PISANG_MAS	2.55	58.6667	77.3333	5.71	4.13333	0.0421667	5066.67	5	9.66667	67.1333	35.94	2.73333
POMPO_O_COMINO	2.8	63	166	NA	NA	NA	13200	8	12	48.6	36.56	3.5
POMPO_O_COMINO_RISARALDA	3.25	83	90	NA	NA	NA	21100	11	17	66.1	33.87	4
POYO	2.244	76.2	127.2	5.604	4.24	0.09038	25532.5	8	16.8	59.775	28.932	3.8
PV_0344	2.745	71	175.667	5.26	5.73333	0.0842667	15533.3	7.66667	13	53.6	34.3233	3.93333
RED_1	NA	NA	133	5.26333	4.5	0.0703	24066.7	5.66667	NA	65.6667	29.36	NA
RED_2_ENANO	2.4	96	111	NA	NA	NA	6400	4	15	59.1	28.34	3
RED_YADE	2.15	91	116	5.28	3.36667	0.103933	17286.7	7	15	57.3667	31.8767	3.5
RESTREPO_01	NA	NA	134	5.49	3.9	0.04775	8875	7	NA	67.4	36.87	NA
ROSE_D_EKONA	2.96667	73.6667	103.25	5.995	3.95	0.0389	14760	5.75	18.25	60.125	40.6875	4.375
SABA	2.1875	74.25	113.8	5.568	4.34	0.09008	21970	7.4	18	56.7	30.068	4.625
SABO_01	2.7	48	97	NA	NA	NA	7100	7	8	60.6	39.27	4
SABO_02	2.425	75	95.3333	4.71667	5.2	0.2198	9753.33	6	11	69.1667	37	3.75
SABO_03	2.365	67	90	5.43	4.23333	0.0587667	10108.3	6	11	71.5667	34.4433	3.45
SABO_04	2.65	64	97	NA	NA	NA	7910	6.5	8.5	66.6	39.005	2
SABO_05	2.49	67	89.6667	5.69333	4	0.0491667	8418.33	5.33333	11	69.1333	35.79	4
SAPI_08	2.1	67.5	92	4.58	3.3	0.2576	10635	7	12	71.95	NA	3.1
SAPI_09	2.5	66.5	94.6667	5.29333	5.4	0.0857	3466.67	5.33333	10	62.2667	38.5533	2.33333
SARI_10	2.35	71	103	NA	NA	NA	1500	3	8	64.8	31.36	2.5
SAVE_07	2.55	64	79	4.78	6.3	0.1435	1375	7	8	45.3	25.14	2.5
SEREDOW	1.88333	78.3333	119.25	4.94	4.5	0.141025	32165	8.25	17.3333	66.625	27.7825	4.5
SH_3436_9	2.3	75	128	5.42	3.33333	0.0548	29310	7.66667	16	62.6333	25.4367	3
TAFETAN_VERDE	3.01	85.3333	119.667	NA	NA	NA	13766.7	4.66667	14.6667	63	29.78	4.75
TUU_GIA	2.19	62.5	152	NA	NA	NA	6525	6	18.5	53.35	39.07	2.88
VABU_02	2.5	74	88	5.17	7.1	0.11365	9485	6	8.5	49.9	37.045	2.25
VABU_03	2.3	59	91	NA	NA	NA	2150	5	10	66.7	37.31	3
VALERY	1.69	69	135	NA	NA	NA	11500	6	15	55.6	28.29	4
VAPA_01	2.5	65.5	75	5.78	3.23333	0.0360667	7015	6	10.5	67.1667	36.7233	3
VAPA_03	2.125	69	78	4.85	3.9	0.13265	4602.05	4.5	11	68.7	36.47	3.5
YANGAMBI_KM_3	2.26667	69	127.8	5.316	4.8	0.06864	8509	6.4	10	68.9	33.728	2.75
YANGAMBI_KM_5	2.315	50	178.75	5.1875	2.85	0.09745	8800	7	11	56.15	25.505	2
