# Supplementary material for: Genome-wide association analyses using multilocus models on bananas (Musa spp.) reveal candidate genes related to morphology, fruit quality, and yield
Source: G3 (Bethesda). 2024 May 22;14(8):jkae108. doi: 10.1093/g3journal/jkae108 (PMC11304972; doi:10.1093/g3journal/jkae108)
Supplement: jkae108_Supplementary_Data [file jkae108_supplementary_data.zip › Table_S3_G3-2024-405047.xls]

## Sheet: Table S3
Table S3. Descriptive statistics for traits evaluated in the GWAS panel.
Genotype	Accessions	Descriptive statistic	Morphology trait			Quality trait			Yield trait
			Pseudostem height	Leaf blade width	Flowering to haverst	pH	Total Soluble solids	Titratable Acidity	Hands weight	Number of bunch hands	Fruit length	Pulp percentage	Pulp dry weight	Peel thickness
			HT	LBW	FTH	pH	TSS	TA	HW	BH	FL	PP	PDW	PT
AA	30	Mean (±SD)	2.47 (± 0.24)	65.27 (± 6.80)	92.06 (± 11.26)	5.37 (± 0.38)	4.29 (± 1.17)	0.08 (± 0.06)	7121.16 (± 2956.16)	5.96 (± 1.04)	9.53 (± 1.12)	66.78 (± 6.12)	36.56 (± 2.93)	2.95 (± 0.63)
		SE	0.05	1.26	2.06	0.08	0.23	0.01	539.72	0.19	0.21	1.12	0.55	0.12
		Min	1.75	48.00	75.00	4.58	2.75	0.03	1375.00	3.00	8.00	45.30	25.14	1.80
		Max.	3.20	75.50	134.00	5.98	7.10	0.26	13501.50	8.00	12.00	73.50	39.71	4.00
		Median	2.50	66.50	91.83	5.47	4.08	0.05	7255.38	6.00	9.33	67.52	36.94	3.00
AAA	28	Mean (±SD)	2.27 (± 0.61)	73.49 (± 16.73)	121.23 (± 19.63)	5.37 (± 0.27)	3.89 (± 0.88)	0.08 (± 0.03)	18069.39 (± 9295.64)	6.82 (± 1.62)	14.87 (± 2.67)	59.53 (± 3.72)	28.07 (± 2.74)	3.88 (± 0.87)
		SE	0.12	3.22	3.78	0.06	0.20	0.01	1756.71	0.31	0.52	0.70	0.52	0.17
		Min	1.45	36.33	87.50	4.86	2.40	0.05	2566.67	4.00	9.50	52.10	23.33	1.92
		Max.	3.80	100.50	178.75	5.84	5.15	0.18	32363.33	9.67	18.50	66.63	34.21	5.00
		Median	2.19	75.67	119.67	5.39	4.24	0.07	18100.00	7.00	15.00	59.84	27.96	4.00
AAAA	5	Mean (±SD)	2.55 (± 0.25)	82.90 (± 16.94)	130.90 (± 11.24)	5.30 (± 0.17)	3.30 (± 0.05)	0.07 (± 0.03)	23520.67 (± 10216.09)	8.23 (± 1.33)	16.50 (± 1.80)	57.73 (± 2.87)	24.69 (± 3.81)	3.57 (± 0.60)
		SE	0.11	7.57	5.03	0.12	0.03	0.02	4568.78	0.60	0.81	1.28	1.70	0.27
		Min	2.30	58.00	115.00	5.18	3.27	0.05	8000.00	7.00	14.00	55.60	20.64	3.00
		Max.	2.85	102.00	142.00	5.42	3.33	0.09	35250.00	10.50	19.00	62.63	30.74	4.33
		Median	2.55	88.00	128.00	5.30	3.30	0.07	23843.33	8.00	16.50	56.60	23.94	3.50
AAAB	8	Mean (±SD)	2.37 (± 0.39)	71.79 (± 5.44)	144.12 (± 40.07)	5.53 (± 0.30)	5.13 (± 1.61)	0.09 (± 0.08)	15489.33 (± 5806.29)	6.92 (± 1.05)	14.15 (± 3.82)	55.27 (± 4.08)	32.20 (± 2.44)	3.79 (± 0.29)
		SE	0.14	1.92	14.17	0.12	0.66	0.03	2052.83	0.37	1.35	1.44	0.86	0.10
		Min	1.55	64.00	79.50	5.07	2.94	0.04	7400.00	5.67	9.00	48.45	28.94	3.50
		Max.	2.75	80.00	187.80	5.86	7.30	0.25	26850.00	9.00	18.00	61.80	35.06	4.25
		Median	2.48	72.00	157.00	5.62	5.09	0.06	15800.00	6.83	14.83	55.18	32.80	3.80
AAB	42	Mean (±SD)	2.69 (± 0.53)	74.03 (± 10.93)	102.05 (± 20.96)	5.65 (± 0.53)	3.87 (± 1.52)	0.08 (± 0.07)	11956.92 (± 5307.23)	6.62 (± 1.46)	17.07 (± 3.44)	59.70 (± 6.12)	39.09 (± 5.19)	3.97 (± 1.17)
		SE	0.08	1.73	3.27	0.11	0.30	0.01	828.85	0.23	0.54	0.96	0.80	0.18
		Min	1.50	55.00	57.00	4.55	2.10	0.03	3900.00	4.33	9.00	49.80	26.43	1.00
		Max.	4.15	95.00	165.33	6.18	8.75	0.30	26650.00	11.50	23.00	77.70	46.07	7.00
		Median	2.62	74.17	98.00	5.92	3.50	0.04	10700.00	6.33	17.33	58.67	39.80	3.75
AABB	1		2.98	76.00	148.50	-	-	-	24500.00	9.00	13.50	65.00	29.53	4.00
AB	1		2.88	63.50	118.40	5.87	2.58	0.07	11170.00	9.00	10.25	71.58	35.83	2.60
ABB	9	Mean (±SD)	2.72 (± 0.56)	64.50 (± 5.01)	133.59 (± 20.46)	5.54 (± 0.09)	3.94 (± 0.73)	0.06 (± 0.01)	14285.19 (± 5773.52)	6.66 (± 2.14)	13.55 (± 1.79)	57.89 (± 5.56)	35.92 (± 4.56)	3.98 (± 0.60)
		SE	0.19	1.67	6.82	0.04	0.32	0.00	1924.51	0.71	0.60	1.85	1.52	0.2
		Min	1.39	59.00	110.00	5.42	3.28	0.05	5150.00	4.50	11.50	48.60	29.05	2.67
		Max.	3.29	74.00	166.00	5.63	4.78	0.07	24200.00	11.00	16.50	67.90	41.99	4.58
		Median	2.76	63.00	122.00	5.53	3.70	0.06	15400.00	6.50	13.00	58.20	36.13	4.25
h2bs (%)		Broad sense heritability	98.5106	98.8681	99.7234	96.1375	95.5299	25.0799	96.505	98.419	99.8373	99.5888	99.8715	99.1631
