# Supplementary material for: Genome-wide association analyses using multilocus models on bananas (Musa spp.) reveal candidate genes related to morphology, fruit quality, and yield
Source: G3 (Bethesda). 2024 May 22;14(8):jkae108. doi: 10.1093/g3journal/jkae108 (PMC11304972; doi:10.1093/g3journal/jkae108)
Supplement: jkae108_Supplementary_Data [file jkae108_supplementary_data.zip › Table_S4_G3-2024-405047.xls]

## Sheet: Table S4
Table S4. Significant marker trait associations at FDR corrected p value for morphology-related traits for each model and putative candidate genes identified at the 50 kb.
Species	SNP	Chromosome	Position	effect	Phenotype Variance Explained (%)	FTH			HT		LBW			Annotation
						BLINK	FarmCPU	MLM	BLINK	FarmCPU	BLINK	FarmCPU	MLM
M. acuminata	S01_12719063	1	12719063	5.00226	3.55705							2.47713e-08		Putative Glutathione S-transferase U17
	S01_39555304	1	39555304	-14.7651	9.20156							4.24586e-10		Hypothetical protein
	S02_10779672	2	10779672	-5.23222	0.721179							1.98041e-08		BTB domain-containing protein
	S02_33415057	2	33415057	10.8737	10.2383							2.68509e-10		Conserved hypothetical protein
	S02_8530406	2	8530406	0.620641	33.2398				2.94438e-12					Conserved hypothetical protein
	S03_36192969	3	36192969	-8.63826	34.6399		1.35499e-07							Exopolygalacturonase
	S04_35284213	4	35284213	14.3451	21.0703		8.97165e-09							Pyrophosphate--fructose 6-phosphate 1-phosphotransferase subunit alpha
	S08_15401361	8	15401361	-6.93492	4.78753							5.34595e-11		Hypothetical protein
	S08_80104	8	80104	9.91869	4.84483							6.49576e-09		Hypothetical protein
	S09_14701539	9	14701539	6.95726	17.9435		8.11129e-09							Hypothetical protein
	S09_24200380	9	24200380	9.57263	3.09578		4.40665e-08							BTB/POZ domain-containing protein At5g41330
	S09_47449299	9	47449299	24.6278	37.6701							1.71177e-12		Putative 50S ribosomal protein L22, chloroplastic
				39.6336	50								2.0747e-07
	S10_26700057	10	26700057	-0.512118	22.2534				2.75391e-09					DNA repair protein REV1
	S10_6660970	10	6660970	-4.87135	3.21994							1.61037e-07		Lipoamide acyltransferase component of branched-chain alpha-keto acid dehydrogenase complex, mitochondrial
M. balbisiana	S01_27512739	1	27512739	-0.236703	3.26732					1.97267e-11				Conserved hypothetical protein
	S01_3031680	1	3031680	0.386932	12.0261					5.30936e-18				Putative Disease resistance protein (CC-NBS-LRR)
	S03_29586628	3	29586628	11.3497	2.98614	4.12754e-09								STAS domain-containing protein
	S04_33140233	4	33140233	0.222213	2.45434					6.85852e-09				Conserved hypothetical protein
	S05_19307461	5	19307461	-0.300183	5.46397					1.65877e-10				AA_kinase domain-containing protein
	S05_34530451	5	34530451	0.123448	2.21544					1.45804e-10				GED domain-containing protein
	S06_33091399	6	33091399	0.260465	25.1434					4.31312e-11				Putative leucine-rich repeat receptor-like serine/threonine-protein kinase At2g19230
	S09_20356782	9	20356782	0.201931	2.287					2.09871e-08				ACT domain-containing protein
	S09_21767064	9	21767064	30.498	15.0544	3.73229e-09								NADH-ubiquinone oxidoreductase chain 3
				30.6908	12.6347		8.72698e-13
				39.1668	15.1903			8.86205e-08
	S09_7165470	9	7165470	8.93902	23.8551							9.69571e-09		Jacalin-type lectin domain-containing protein
				12.5613	50						3.4864e-08
	S10_1387129	10	1387129	0.418502	18.7832					8.30321e-14				Putative Transcription factor MYB60
	S10_32201530	10	32201530	-11.9286	4.60088	6.67417e-09								DUF4110 domain-containing protein
	S10_396892	10	396892	-7.70659	29.5716							1.13451e-08		putative Malectin_like domain-containing protein
	S10_8799377	10	8799377	-0.167964	2.83593					2.35113e-09				Cytochrome c oxidase subunit 1
	S10_8801568	10	8801568	-13.8328	22.367		1.97055e-13
	S11_11701888	11	11701888	-4.75981	11.6433							2.4681e-08		Conserved hypothetical protein
	S11_12647359	11	12647359	37.9116	0			5.65569e-08						Ditrans,polycis-polyprenyl diphosphate synthase ((2E,6E)-farnesyldiphosphate specific)
	S11_12647562	11	12647562	-36.3773	21.2024			1.56291e-07
				-28.4146	15.4717	9.06694e-10
				-17.8576	16.2496		2.8991e-08
	S11_5424615	11	5424615	0.480555	50				1.41058e-08					HTH myb-type domain-containing protein, Poly(A)-specific ribonuclease
