# Supplementary material for: Genome-wide association analyses using multilocus models on bananas (Musa spp.) reveal candidate genes related to morphology, fruit quality, and yield
Source: G3 (Bethesda). 2024 May 22;14(8):jkae108. doi: 10.1093/g3journal/jkae108 (PMC11304972; doi:10.1093/g3journal/jkae108)
Supplement: jkae108_Supplementary_Data [file jkae108_supplementary_data.zip › Table_S5_G3-2024-405047.xls]

## Sheet: Table S5
Table S5. Significant marker trait associations at FDR corrected p value for fruit quality-related traits for each model and putative candidate genes identified at the 50 kb.
Species	SNP	Chromosome	Position	effect	Phenotype Variance Explained (%)	PH		TA	TSS		Anotation
						BLINK	FarmCPU	BLINK	FarmCPU	BLINK
M. acuminata	S01_10737437	1	10737437	0.0602332	0.688601			1.12962e-07			Alpha-xylosidase 1
	S01_33352615	1	33352615	0.0754342	1.5696			1.28371e-08			Hypothetical protein
	S03_12253863	3	12253863	-0.410576	7.42865	5.64848e-08					BTB/POZ domain-containing protein At3g19850
	S03_35767005	3	35767005	0.0509659	0			9.39365e-08			Putative inactive receptor kinase At5g10020
	S04_156213	4	156213	-0.302616	2.77389	1.48045e-07					Hypothetical protein
	S04_33402915	4	33402915	-0.49406	2.59074	3.93062e-10					Conserved hypothetical protein
				0.0783365	0.774989			1.61763e-10
	S04_40529326	4	40529326	-0.702476	10.219	5.20186e-08					Putative disease resistance protein RGA3
				0.12719	3.64345			1.22467e-10
	S04_41216210	4	41216210	0.0783845	2.48927e-09			2.55571e-08			Phosphoribulokinase, chloroplastic, putative WRKY transcription factor 14
	S04_44039837	4	44039837	-0.536317	2.55171	5.96935e-10					Hypothetical protein
				0.0853213	3.27537			2.16625e-10
	S05_4302591	5	4302591	1.86744	5.25179					2.54385e-07	Putative polcalcin Phl p 7
	S06_12286050	6	12286050	0.0951436	0.211655			1.69053e-07			Diphosphomevalonate decarboxylase MVD2, peroxisomal
	S06_12286054	6	12286054	0.0951436	0.354917			1.69053e-07
	S06_12286057	6	12286057	0.0951436	0.176984			1.69053e-07
	S06_24889757	6	24889757	0.231584	6.49506			2.06391e-07			Protein PECTIC ARABINOGALACTAN SYNTHESIS-RELATED
	S06_27023750	6	27023750	0.619988	8.18037	1.63655e-07					Hypothetical protein
	S07_5034738	7	5034738	1.49516	2.52269					1.52554e-07	Putative Serine/threonine-protein kinase D6PKL2
	S08_14693493	8	14693493	0.675004	7.54493e-09	3.50558e-08					Serine/threonine-protein kinase ATG1c
	S08_14693495	8	14693495	0.675004	0	3.50558e-08
	S08_24229090	8	24229090	0.231584	21.4224			2.06391e-07			putative RNA-directed DNA polymerase
	S08_24595610	8	24595610	-0.931295	45.2893	7.14954e-10					Hypothetical protein
	S08_25264142	8	25264142	0.137348	22.1495			7.10295e-10			Transcription factor ILI5
	S08_8833874	8	8833874	-4.50568	6.93762					1.15375e-08	bZIP transcription factor 29
	S08_9712811	8	9712811	0.161182	11.6992			8.16684e-10			Conserved hypothetical protein
				3.28828	39.9872					2.49814e-07
	S09_305078	9	305078	0.466319	11.2449	1.12442e-08					ABC transporter domain-containing protein
	S09_40487385	9	40487385	-0.232688	5.59274	2.08901e-07					Putative Receptor-like protein EIX1
	S10_20397479	10	20397479	2.84024	9.63937					6.8712e-08	Transcription factor MYB59
	S10_24360611	10	24360611	1.5688	6.97385					5.06368e-08	Reticulon-like protein B22
	S10_34041677	10	34041677	1.33281	3.58593					1.73816e-08	Putative GDSL esterase/lipase At5g45910
	S10_37707732	10	37707732	-0.447297	4.12868	1.76397e-07					Conserved hypothetical protein
	S11_17011774	11	17011774	0.166377	0.236253			2.19044e-07			No identified gene
	S11_17011778	11	17011778	0.166377	1.51678			2.19044e-07
	S11_23881261	11	23881261	-0.605381	4.96324e-06	6.98063e-08					Translationally-controlled tumor protein, putative Auxilin-related protein 2
	S11_8820875	11	8820875	0.088122	0			2.42868e-07			ACT domain-containing protein ACR6
M. balbisiana	S01_43600971	1	43600971	4.15738	8.77414					1.37612e-07	Conserved hypothetical protein
	S03_19844630	3	19844630	1.94768	8.18255					1.47552e-07	Conserved hypothetical protein
	S04_38049326	4	38049326	0.211176	2.24753		1.32759e-07				Glutathione peroxidase
	S06_24918038	6	24918038	0.321655	2.39502		4.91933e-08				Ribosomal_S17_N domain-containing protein
	S06_25202718	6	25202718	0.125766	21.6341			1.79459e-11			PDCD2_C domain-containing protein
	S06_31105046	6	31105046	-0.215173	62.1585			1.65937e-15			Conserved hypothetical protein
				-0.205286	50				1.86241e-08
	S08_10678591	8	10678591	3.46241	8.52932e-08					1.18151e-07	Conserved hypothetical protein
	S08_22376	8	22376	4.15738	12.4					1.37612e-07	Hypothetical protein
	S09_24070883	9	24070883	-4.15738	11.417					1.37612e-07	Golgi SNAP receptor complex member 1
	S10_2117746	10	2117746	-1.23354	50	9.37992e-11					Conserved hypothetical protein
				-0.797727	23.3955		9.35946e-12
	S10_24895663	10	24895663	0.0628502	4.05187			3.33754e-10			Glutamyl-tRNA(Gln) amidotransferase subunit B, chloroplastic/mitochondrial
	S11_12647064	11	12647064	0.582335	14.3924		1.78523e-07				Ditrans,polycis-polyprenyl diphosphate synthase ((2E,6E)-farnesyldiphosphate specific)
	S11_8589177	11	8589177	1.69529	8.46089					2.33904e-08	DRBM domain-containing protein
