# Supplementary material for: Genome-wide association analyses using multilocus models on bananas (Musa spp.) reveal candidate genes related to morphology, fruit quality, and yield
Source: G3 (Bethesda). 2024 May 22;14(8):jkae108. doi: 10.1093/g3journal/jkae108 (PMC11304972; doi:10.1093/g3journal/jkae108)
Supplement: jkae108_Supplementary_Data [file jkae108_supplementary_data.zip › Table_S6_G3-2024-405047.xls]

## Sheet: Table_S6
Table S6. Significant marker trait associations at FDR corrected p value for yield-related traits for each model and putative candidate genes identified at the 50 kb region of Linked SNPs along with their molecular functions.
Species	SNP	Chromosome	Position	effect	Phenotype Variance Explained (%)	BH		FL		HW		PDW		PP		PT	Annotation
						BLINK	FarmCPU	BLINK	FarmCPU	BLINK	FarmCPU	BLINK	FarmCPU	BLINK	FarmCPU	BLINK
M. acuminata	S01_19804579	1	19804579	-2.86027	25.0708			3.55081e-08									Sulfate transporter 3.1
				-2.51707	25.4382				1.35144e-11
	S01_19805525	1	19805525	1.71516	10.5674								1.56339e-07
	S01_21773510	1	21773510	-7.13364	11.5048										5.21687e-14		Hypothetical protein
	S02_7744073	2	7744073	-1.46812	8.87289	2.45437e-08											Conserved hypothetical protein
	S03_15339448	3	15339448	-1.86223	11.9178				1.88724e-07								Ras-related protein RABA3
	S03_702948	3	702948	-3.35293	2.82587									3.69187e-08			Chaperone protein dnaJ A7B, chloroplastic
	S04_9713690	4	9713690	-0.65293	1.94335		7.94259e-08										Putative protein phosphatase 2C 11
	S05_25081713	5	25081713	-3.24789	26.9391			4.02496e-08									Hypothetical protein
	S06_36320621	6	36320621	-3.29948	0										8.22649e-08		Conserved hypothetical protein
	S07_38033462	7	38033462	4.43657	42.8075										1.13764e-07		(-)-alpha-terpineol synthase
				7.8206	73.7131									3.94173e-15
	S08_10116753	8	10116753	-1.63872	11.9348				6.67337e-08								Hypothetical protein
	S08_14242691	8	14242691	-0.879319	18.7358		5.39794e-12										Digalactosyldiacylglycerol synthase 2, chloroplastic
	S08_28430082	8	28430082	0.893514	3.32593	9.02304e-09											Putative Calmodulin-binding transcription activator 3
	S09_1932739	9	1932739	7.81808	16.6563										8.45276e-11		ANK_REP_REGION domain-containing protein
	S09_42405046	9	42405046	-0.795024	5.77164											7.61804e-08	Barley B recombinant-like protein D
	S09_42405051	9	42405051	-0.794401	9.54522											2.80661e-08
	S09_47542075	9	47542075	-1.94259	8.61958								7.68446e-09				Hypothetical protein
	S09_6716638	9	6716638	-1.2684	17.6348	9.72206e-09											Hypothetical protein
	S09_6751290	9	6751290	-8.7	56.7849					3.52927e-10							Hypothetical protein
	S10_30061370	10	30061370	-3.21392	42.565	3.11676e-16											Hypothetical protein
	S10_6210613	10	6210613	3.32212	19.6174								1.78029e-15				Hypothetical protein
				3.38121	45.9065							5.4977e-10
	S11_536850	11	536850	2.01506	5.11522								8.87376e-11				Dol-P-Man:Man(7)GlcNAc(2)-PP-Dol alpha-1,6-mannosyltransferase
M. balbisiana	S01_17193812	1	17193812	-1.5107	46.8597		2.26266e-08										Protein SDA1
	S01_2449984	1	2449984	1.59686	3.61895				4.37683e-08								Conserved hypothetical protein
	S01_46316422	1	46316422	-1.36942	8.52347				4.29652e-08								Calcium-binding protein CBP
	S02_7253620	2	7253620	2.23601	5.6827								1.55579e-10				Conserved hypothetical protein
				2.76899	4.70442							3.45339e-10
	S02_9659880	2	9659880	-3.4876	14.2871							6.88919e-09					AP2/ERF domain-containing protein
	S03_18883469	3	18883469	2.97651	6.31566								2.11683e-11				Conserved hypothetical protein
				4.63679	12.7467							1.43264e-14
	S03_3928667	3	3928667	-5.76238	16.7417										4.49965e-10		Putative protein FATTY ACID EXPORT 7
	S04_24623965	4	24623965	3.25526	9.51084			4.85424e-10									Conserved hypothetical protein
	S04_24764358	4	24764358	-0.758118	50.5381											1.88625e-07	Conserved hypothetical protein
	S04_38045911	4	38045911	-6.1	21.6361						8.81404e-10						LRRNT_2 domain-containing protein
	S05_19308550	5	19308550	1.48704	2.66865			3.97283e-08									AA_kinase domain-containing protein
	S05_23918955	5	23918955	4.40142	11.8996							8.12583e-14					Conserved hypothetical protein
	S05_2947222	5	2947222	2.04144	4.65889			1.01154e-08									Glyoxylate/hydroxypyruvate reductase HPR3
	S06_1110183	6	1110183	1.61923	3.97555								1.99577e-08				ADP-ribosylation factor GTPase-activating protein AGD3
	S06_12662938	6	12662938	0.812209	4.81142		2.71027e-09										Vacuolar protein sorting-associated protein 60.1
	S06_1508813	6	1508813	2.7296	28.6415								6.23572e-10				Oligopeptide transporter 1
				3.04371	9.45757							1.89009e-07
	S06_40799527	6	40799527	1.48058	3.03062								2.21417e-07				MR_MLE domain-containing protein
	S07_2434638	7	2434638	3.03121	19.4456				7.969e-10								Conserved hypothetical protein
	S07_34950115	7	34950115	5.34175	20.1629										1.85177e-14		Protein kinase domain-containing protein
	S08_10478815	8	10478815	-3.11432	10.2944				2.53181e-10								Conserved hypothetical protein
	S08_10928693	8	10928693	-0.89784	3.5196		3.31518e-08										Bifunctional nitrilase/nitrile hydratase NIT4A
	S08_33322792	8	33322792	-2.62639	17.055								8.17236e-08				Dirigent protein
	S08_38003235	8	38003235	-3.78039	13.9975							1.28825e-07					RRM domain-containing protein
	S08_40937646	8	40937646	-0.937269	11.7212		4.20112e-08										Conserved hypothetical protein
	S09_12598729	9	12598729	3.26192	3.17879										1.69133e-07		Flavonoid 3',5'-hydroxylase 1
	S09_21760490	9	21760490	-1.27312	9.17606				9.89928e-11								NADH-ubiquinone oxidoreductase chain 3
	S09_35050821	9	35050821	-7.07997	17.6021										1.18601e-09		Conserved hypothetical protein
				-6.63448	69.4539									9.86673e-10
	S10_22610087	10	22610087	-5.25129	22.7838			4.12695e-19									Two-component response regulator-like PRR73
	S10_26419532	10	26419532	2.80217	4.41875										5.03573e-08		Conserved hypothetical protein
	S10_8011150	10	8011150	-3.7	15.9846						1.36359e-10						DNA-directed RNA polymerase subunit
	S10_87562	10	87562	2.23463	4.56124			1.63096e-08									Nucleotid_trans domain-containing protein
	S11_20007	11	20007	-1.34399	3.75147		2.76436e-13										Conserved hypothetical protein
	S11_23866821	11	23866821	3.71	6.34876						5.3625e-09						Formyl_trans_N domain-containing protein
	S11_29147141	11	29147141	-2.24991	23.1686			1.62209e-07									IPPc domain-containing protein
